# Supplementary material for: CRKL Enhances YAP Signaling through Binding and JNK/JUN Pathway Activation in Liver Cancer
Source: Int J Mol Sci. 2024 Aug 5;25(15):8549. doi: 10.3390/ijms25158549 (PMC11312940; doi:10.3390/ijms25158549)
Supplement: Supplementary file 1 [file ijms-25-08549-s001.zip]

Archive with 1 entries (1 files):
- ijms-3105019-supplementary.pdf
